# Supplementary material for: Healthcare access satisfaction before and during the COVID-19 pandemic among Peruvian children with down syndrome
Source: BMC Pediatr. 2025 Oct 28;25:874. doi: 10.1186/s12887-025-05990-1 (PMC12560412; doi:10.1186/s12887-025-05990-1)
Supplement: Supplementary file 3 — Supplementary Material 3. [file 12887_2025_5990_MOESM3_ESM.xlsx]

## Sheet: DS_71723
participant_id	edad_sd	EDAD_today	EDAD_2019	Edad_2021	sexo_sd	educacion_sd	educ_especial	dep_nac	conadis	discapacidad	en_la_ultima_visita_que_tu	enf___1	enf___2	enf___3	enf___4	enf___5	enf___6	enf___7	enf___8	enf___9	enf___10	enf___11	enf___12	enf_otro	resi_2019	resi_2019_otro	dep_2019	seguro_2019	en_el_2019_antes_de_la_pan	espec_2019___1	espec_2019___2	espec_2019___3	espec_2019___4	espec_2019___5	espec_2019___6	espec_2019___7	espec_2019___8	espec_2019___9	espec_2019___10	espec_2019___11	espec_2019___12	espec_2019___13	espec_2019___14	espec_2019_otro	esp_2019_at___1	esp_2019_at___2	esp_2019_at___3	esp_2019_at___4	esp_2019_at___5
188	21/05/2017	6	2	4	2	1	1	15	1	1	#NULL!	0	0	0	0	0	0	0	1	1	1	0	0	#NULL!	1	#NULL!	15	4	1	0	0	0	0	0	1	0	0	0	0	1	1	1	0	#NULL!	0	0	0	0	0
298	29/05/2017	6	2	4	2	1	2	6	2	#NULL!	2	0	0	0	0	0	0	0	0	0	1	0	1	#NULL!	1	#NULL!	6	2	1	0	0	0	0	0	0	1	0	0	0	1	0	0	0	#NULL!	0	0	0	0	0
267	03/06/2017	6	2	4	2	1	1	6	1	3	#NULL!	1	0	0	0	0	0	0	1	1	0	0	0	#NULL!	1	#NULL!	6	4	1	0	0	0	0	0	0	0	0	0	0	1	1	0	0	#NULL!	0	0	0	0	0
108	16/06/2017	6	2	4	2	1	2	15	1	2	#NULL!	0	0	0	0	0	0	0	1	0	0	0	0	#NULL!	1	#NULL!	2	2	1	0	0	0	0	0	0	0	0	0	0	1	1	0	1	#NULL!	0	0	0	0	0
195	17/06/2017	6	2	4	2	1	1	15	1	2	#NULL!	1	0	0	0	0	0	0	1	1	0	0	0	#NULL!	1	#NULL!	15	2	1	1	0	0	0	0	0	0	0	0	0	0	0	0	0	#NULL!	1	0	0	0	0
272	21/06/2017	6	2	4	2	1	2	20	2	#NULL!	4	1	0	0	0	0	0	1	0	0	0	0	0	#NULL!	1	#NULL!	20	2	1	1	0	0	0	0	0	0	0	1	0	0	0	0	0	#NULL!	1	0	0	0	0
123	27/06/2017	6	2	4	2	1	1	15	1	2	#NULL!	1	0	1	0	1	0	1	1	1	0	0	0	#NULL!	1	#NULL!	15	2	1	1	1	1	0	0	0	0	0	0	0	1	1	0	1	#NULL!	1	1	1	0	0
252	28/06/2017	6	2	4	1	1	2	14	2	#NULL!	2	0	0	0	0	0	0	1	0	0	1	1	0	#NULL!	1	#NULL!	14	1	1	0	0	0	0	0	0	0	0	1	1	0	0	0	0	#NULL!	0	0	0	0	0
186	01/07/2017	6	2	4	1	3	1	15	1	1	#NULL!	0	0	1	0	0	0	0	1	0	0	0	0	#NULL!	1	#NULL!	15	1	1	0	0	0	0	0	0	0	0	0	0	1	1	0	0	#NULL!	0	0	0	0	0
280	03/07/2017	6	2	4	2	1	1	15	1	2	#NULL!	0	1	0	0	0	0	0	0	0	0	0	0	#NULL!	1	#NULL!	15	4	1	0	1	1	1	1	0	1	1	1	1	1	1	0	0	#NULL!	0	1	1	1	1
170	12/07/2017	6	2	4	1	1	1	15	1	2	#NULL!	1	0	1	0	0	0	0	1	1	0	0	0	#NULL!	1	#NULL!	15	4	1	0	0	0	0	0	0	0	0	0	0	1	1	1	0	#NULL!	0	0	0	0	0
253	14/07/2017	6	2	4	2	1	1	2	1	1	#NULL!	0	0	0	0	0	0	0	0	0	0	0	0	#NULL!	1	#NULL!	2	2	2	0	0	0	0	0	0	0	0	0	0	0	0	0	0	#NULL!	0	0	0	0	0
202	20/07/2017	6	2	4	2	1	1	15	1	1	#NULL!	0	0	0	0	0	0	0	1	0	0	0	0	#NULL!	1	#NULL!	15	2	2	0	0	0	0	0	0	0	0	0	0	0	0	0	0	#NULL!	0	0	0	0	0
293	24/07/2017	6	2	4	1	1	1	22	1	2	#NULL!	0	0	0	0	0	0	0	1	1	0	0	0	#NULL!	1	#NULL!	22	2	2	0	0	0	0	0	0	0	0	0	0	0	0	0	0	#NULL!	0	0	0	0	0
277	30/07/2017	6	2	4	2	6	2	15	1	3	#NULL!	1	0	1	1	0	0	1	1	1	0	0	0	#NULL!	1	#NULL!	15	2	1	1	0	1	0	1	1	0	1	1	1	1	1	1	0	#NULL!	1	0	1	0	1
122	05/08/2017	6	2	4	1	1	1	15	1	4	#NULL!	0	0	0	0	0	0	0	1	1	0	0	0	#NULL!	1	#NULL!	15	1	1	0	0	0	0	0	0	0	0	0	0	1	1	0	0	#NULL!	0	0	0	0	0
44	24/08/2017	6	2	4	1	1	2	15	1	1	#NULL!	1	0	0	0	0	0	0	1	0	0	0	0	#NULL!	1	#NULL!	15	1	1	0	0	0	0	0	0	0	0	0	0	1	0	0	0	#NULL!	0	0	0	0	0
206	24/08/2017	6	2	4	2	1	1	15	1	3	#NULL!	1	0	0	0	0	0	0	1	1	0	0	1	#NULL!	1	#NULL!	15	4	2	0	0	0	0	0	0	0	0	0	0	0	0	0	0	#NULL!	0	0	0	0	0
250	09/09/2017	6	2	4	1	1	2	15	1	2	#NULL!	0	0	0	0	1	0	0	0	0	1	0	0	#NULL!	1	#NULL!	15	1	1	0	0	0	0	0	0	0	0	0	1	0	0	0	0	#NULL!	0	0	0	0	0
113	11/09/2017	6	2	4	1	1	1	15	1	2	#NULL!	1	0	0	0	0	0	0	1	0	0	0	0	#NULL!	1	#NULL!	15	2	1	1	1	1	1	1	1	1	1	1	1	1	1	1	0	#NULL!	1	1	1	1	1
281	15/09/2017	6	2	4	2	1	1	15	1	3	#NULL!	0	0	0	0	0	0	0	1	1	0	0	0	#NULL!	1	#NULL!	15	2	1	0	0	0	0	0	0	0	0	0	0	0	1	0	0	#NULL!	0	0	0	0	0
200	26/09/2017	6	2	4	2	1	2	13	1	4	#NULL!	1	0	0	0	0	0	0	0	0	0	0	0	#NULL!	1	#NULL!	13	2	1	1	0	0	0	0	0	0	0	0	0	0	0	0	0	#NULL!	1	0	0	0	0
211	29/09/2017	6	2	4	1	1	2	12	1	3	#NULL!	1	0	0	0	0	0	0	0	0	0	0	0	#NULL!	1	#NULL!	12	1	2	0	0	0	0	0	0	0	0	0	0	0	0	0	0	#NULL!	0	0	0	0	0
110	06/10/2017	6	2	4	2	1	1	15	1	2	#NULL!	1	0	0	0	0	0	0	0	0	0	0	0	#NULL!	1	#NULL!	15	2	1	1	0	0	0	0	0	0	0	0	0	0	0	0	0	#NULL!	1	0	0	0	0
212	06/10/2017	6	2	4	1	1	1	15	2	#NULL!	4	0	0	0	0	0	0	0	1	1	0	0	0	#NULL!	1	#NULL!	15	2	2	0	0	0	0	0	0	0	0	0	0	0	0	0	0	#NULL!	0	0	0	0	0
238	10/10/2017	6	2	4	1	1	2	3	1	2	#NULL!	0	0	0	0	0	0	0	1	1	0	0	0	#NULL!	1	#NULL!	3	2	1	0	0	0	0	0	0	0	0	1	0	1	0	1	0	#NULL!	0	0	0	0	0
227	24/10/2017	6	2	4	2	1	2	15	2	#NULL!	1	0	0	0	0	0	0	0	1	1	0	0	0	#NULL!	1	#NULL!	15	4	2	0	0	0	0	0	0	0	0	0	0	0	0	0	0	#NULL!	0	0	0	0	0
136	26/10/2017	6	2	4	2	4	1	15	2	#NULL!	4	0	0	0	0	0	0	0	1	1	0	0	0	#NULL!	1	#NULL!	15	1	1	0	0	0	0	0	0	0	0	0	0	0	1	1	1	#NULL!	1	0	0	0	1
128	30/10/2017	6	2	4	1	1	1	15	1	3	#NULL!	0	1	0	0	1	0	0	1	1	1	0	0	#NULL!	1	#NULL!	15	2	1	0	0	0	1	0	0	0	0	0	0	1	0	0	1	#NULL!	0	1	0	0	0
106	03/11/2017	6	2	4	2	1	1	15	1	2	#NULL!	0	0	0	0	0	0	1	0	1	0	0	0	#NULL!	1	#NULL!	15	4	1	0	0	0	0	0	0	0	0	1	0	1	0	0	0	#NULL!	0	0	0	0	0
283	21/11/2017	6	2	4	2	1	1	15	1	2	#NULL!	1	0	0	0	0	0	0	0	0	0	1	0	#NULL!	1	#NULL!	15	1	1	0	0	0	0	0	0	0	0	0	0	1	0	0	0	#NULL!	0	0	0	0	0
292	02/12/2017	6	2	4	1	1	1	15	1	2	#NULL!	1	0	0	0	0	0	0	1	1	0	1	0	#NULL!	1	#NULL!	15	1	1	0	0	0	0	0	0	0	0	0	0	0	1	1	1	#NULL!	0	0	0	0	0
269	20/12/2017	6	2	4	2	1	1	15	2	#NULL!	4	0	0	0	0	0	0	0	0	0	0	0	1	#NULL!	1	#NULL!	15	1	2	0	0	0	0	0	0	0	0	0	0	0	0	0	0	#NULL!	0	0	0	0	0
237	05/06/2016	7	3	5	1	1	2	15	1	2	#NULL!	1	0	0	0	0	0	1	1	1	0	0	0	#NULL!	1	#NULL!	15	4	1	0	0	0	0	0	0	0	0	1	0	1	0	0	0	#NULL!	0	0	0	0	0
114	08/06/2016	7	3	5	1	3	1	14	2	#NULL!	4	1	1	0	0	0	0	0	1	0	1	0	0	#NULL!	1	#NULL!	14	2	1	1	0	0	0	1	0	0	0	1	1	0	1	0	0	#NULL!	1	1	0	0	0
282	13/06/2016	7	3	5	2	1	2	15	2	#NULL!	4	0	1	0	0	1	0	0	1	1	0	0	1	#NULL!	1	#NULL!	15	1	1	0	0	1	1	0	0	0	1	0	1	1	1	0	0	#NULL!	0	0	0	1	0
234	26/06/2016	7	3	5	2	1	1	15	1	3	#NULL!	1	0	0	0	0	0	0	1	0	0	0	1	#NULL!	1	#NULL!	15	1	1	0	0	0	0	0	0	0	0	0	0	1	1	1	0	#NULL!	0	0	0	0	0
204	13/07/2016	7	3	5	1	1	1	15	1	3	#NULL!	1	0	0	0	0	0	0	0	0	0	0	0	#NULL!	1	#NULL!	15	1	1	1	0	0	0	0	0	0	0	1	0	1	1	0	0	#NULL!	1	0	0	0	0
264	20/07/2016	7	3	5	2	1	1	15	1	3	#NULL!	1	0	0	0	0	0	1	1	0	0	0	0	#NULL!	1	#NULL!	15	1	1	1	0	0	0	0	0	0	1	0	0	1	1	0	0	#NULL!	1	0	0	0	0
229	22/07/2016	7	3	5	2	3	2	15	2	#NULL!	1	0	0	0	0	0	0	1	1	1	0	1	0	#NULL!	1	#NULL!	22	4	1	0	0	0	0	0	0	0	0	0	0	0	1	0	0	#NULL!	0	0	0	0	0
154	30/07/2016	7	3	5	2	1	1	7	1	3	#NULL!	0	0	0	0	0	0	0	1	0	0	0	1	#NULL!	1	#NULL!	7	2	1	1	0	0	0	0	0	0	0	0	0	1	1	0	0	#NULL!	0	0	0	0	0
51	04/08/2016	7	3	5	1	1	1	21	2	#NULL!	1	1	0	0	0	1	0	0	0	0	0	0	0	#NULL!	1	#NULL!	21	1	2	0	0	0	0	0	0	0	0	0	0	0	0	0	0	#NULL!	0	0	0	0	0
61	05/08/2016	7	3	5	2	1	1	15	2	#NULL!	2	0	0	0	0	0	0	0	1	1	0	1	1	#NULL!	1	#NULL!	15	4	1	0	0	0	0	0	0	1	1	1	0	1	1	1	0	#NULL!	0	0	0	0	0
290	08/08/2016	7	3	5	2	1	1	7	1	1	#NULL!	0	0	0	0	0	0	0	1	0	0	0	0	#NULL!	1	#NULL!	15	2	2	0	0	0	0	0	0	0	0	0	0	0	0	0	0	#NULL!	0	0	0	0	0
109	11/08/2016	7	3	5	1	1	1	15	1	3	#NULL!	0	0	1	0	0	0	0	1	0	0	1	0	#NULL!	1	#NULL!	15	2	2	0	0	0	0	0	0	0	0	0	0	0	0	0	0	#NULL!	0	0	0	0	0
243	15/08/2016	7	3	5	2	1	1	15	1	2	#NULL!	1	0	0	0	0	0	0	0	0	0	1	0	#NULL!	1	#NULL!	15	2	1	1	0	0	0	0	0	0	0	0	1	0	0	0	0	#NULL!	1	0	0	0	0
148	19/09/2016	7	3	5	2	1	1	15	1	1	#NULL!	0	0	0	0	0	0	0	1	1	0	0	0	#NULL!	1	#NULL!	15	2	2	0	0	0	0	0	0	0	0	0	0	0	0	0	0	#NULL!	0	0	0	0	0
99	25/09/2016	7	3	5	2	1	2	15	1	3	#NULL!	0	0	0	0	0	0	0	1	1	0	0	0	#NULL!	1	#NULL!	15	5	2	0	0	0	0	0	0	0	0	0	0	0	0	0	0	#NULL!	0	0	0	0	0
125	27/09/2016	7	3	5	1	3	1	4	1	2	#NULL!	1	0	1	0	0	0	1	1	1	1	0	0	#NULL!	1	#NULL!	4	2	1	1	1	1	0	0	0	0	0	0	0	1	1	0	1	#NULL!	1	1	1	0	0
147	03/10/2016	7	3	5	2	1	1	15	1	2	#NULL!	0	0	0	0	0	0	0	1	0	0	0	0	#NULL!	1	#NULL!	15	2	1	0	0	0	0	0	0	0	0	0	0	1	1	0	0	#NULL!	0	0	0	0	0
268	03/10/2016	7	3	5	1	1	2	15	1	4	#NULL!	0	0	0	0	0	0	1	1	0	0	0	0	#NULL!	1	#NULL!	15	4	1	0	0	0	0	0	0	0	0	0	0	0	1	0	0	#NULL!	0	0	0	0	0
233	04/10/2016	7	3	5	2	1	2	12	1	3	#NULL!	1	0	0	0	0	0	0	1	0	0	0	0	#NULL!	1	#NULL!	15	1	2	0	0	0	0	0	0	0	0	0	0	0	0	0	0	#NULL!	0	0	0	0	0
116	07/10/2016	7	3	5	2	3	1	14	1	3	#NULL!	1	0	1	0	0	0	1	1	0	0	1	0	#NULL!	1	#NULL!	15	1	1	0	0	1	0	0	0	0	0	1	0	1	0	0	0	#NULL!	0	0	1	0	0
279	11/10/2016	7	3	5	2	3	2	15	1	1	#NULL!	0	0	0	0	0	0	0	1	0	0	0	0	#NULL!	1	#NULL!	15	2	1	0	0	0	0	0	0	0	0	0	0	1	0	0	0	#NULL!	1	0	0	0	0
201	12/10/2016	7	3	5	2	1	1	15	1	3	#NULL!	1	0	0	0	0	0	0	0	1	0	0	0	#NULL!	1	#NULL!	15	1	1	1	0	1	1	1	1	0	1	1	1	1	0	1	0	#NULL!	1	0	1	1	1
305	16/10/2016	7	3	5	1	1	1	15	1	3	#NULL!	0	0	0	0	0	0	0	1	0	0	0	0	#NULL!	1	#NULL!	15	1	1	0	0	0	0	0	0	0	0	0	0	1	0	0	0	#NULL!	0	0	0	0	0
97	03/11/2016	7	3	5	2	1	2	15	1	3	#NULL!	1	0	0	0	0	0	1	1	1	1	0	0	#NULL!	1	#NULL!	15	2	1	0	0	1	1	0	0	0	1	1	0	1	1	0	0	#NULL!	0	0	1	0	0
137	07/11/2016	7	3	5	2	6	2	7	2	#NULL!	4	1	1	0	0	0	0	0	1	0	0	0	0	#NULL!	1	#NULL!	15	2	2	0	0	0	0	0	0	0	0	0	0	0	0	0	0	#NULL!	0	0	0	0	0
311	09/11/2016	7	3	5	2	1	1	12	1	3	#NULL!	1	1	0	0	0	0	0	1	0	0	1	0	#NULL!	1	#NULL!	12	2	1	0	0	0	1	0	0	0	0	0	0	1	0	0	0	#NULL!	0	0	0	1	0
196	24/11/2016	7	3	5	1	2	1	15	1	4	#NULL!	0	0	0	0	0	0	0	0	0	0	0	0	#NULL!	1	#NULL!	15	1	1	1	0	1	1	0	0	0	1	0	1	1	1	1	0	#NULL!	1	0	1	1	0
216	26/11/2016	7	3	5	1	1	2	15	2	#NULL!	1	0	0	0	0	0	0	0	0	0	0	0	1	#NULL!	1	#NULL!	15	4	2	0	0	0	0	0	0	0	0	0	0	0	0	0	0	#NULL!	0	0	0	0	0
124	02/12/2016	7	3	5	2	3	2	7	1	3	#NULL!	0	0	0	0	0	0	1	1	0	0	0	0	#NULL!	1	#NULL!	15	3	1	1	0	1	0	0	0	0	0	1	1	1	1	0	1	#NULL!	1	0	0	0	0
143	04/12/2016	7	3	5	2	1	1	15	1	2	#NULL!	0	0	1	1	0	0	0	1	0	0	0	0	#NULL!	1	#NULL!	15	2	2	0	0	0	0	0	0	0	0	0	0	0	0	0	0	#NULL!	0	0	0	0	0
144	08/12/2016	7	3	5	1	1	#NULL!	15	1	2	#NULL!	0	0	0	0	0	0	0	1	1	0	0	0	#NULL!	1	#NULL!	15	2	2	0	0	0	0	0	0	0	0	0	0	0	0	0	0	#NULL!	0	0	0	0	0
225	16/12/2016	7	3	5	1	1	1	15	1	1	#NULL!	0	0	1	0	0	0	1	1	0	0	0	0	#NULL!	1	#NULL!	15	4	1	1	0	1	1	0	0	0	1	1	1	1	1	1	0	#NULL!	1	0	1	1	0
22	18/12/2016	7	3	5	1	1	1	15	1	4	#NULL!	0	0	1	0	0	0	0	0	0	0	0	0	#NULL!	1	#NULL!	15	4	2	0	0	0	0	0	0	0	0	0	0	0	0	0	0	#NULL!	0	0	0	0	0
270	31/12/2016	7	3	5	2	3	1	15	1	4	#NULL!	1	0	0	0	1	0	0	0	1	0	0	0	#NULL!	1	#NULL!	15	1	1	1	0	0	0	0	0	0	0	0	0	0	1	0	0	#NULL!	1	0	0	0	0
65	26/01/2017	6	2	4	2	1	1	15	1	2	#NULL!	1	0	0	0	0	0	1	1	0	0	0	0	#NULL!	1	#NULL!	15	2	1	0	0	0	0	1	0	0	1	1	0	1	1	0	1	#NULL!	0	0	0	0	1
135	13/02/2017	6	2	4	1	1	1	15	1	1	#NULL!	0	0	1	0	0	0	0	0	0	0	0	0	#NULL!	1	#NULL!	15	2	1	1	0	1	0	0	0	0	0	0	1	1	0	0	0	#NULL!	1	0	1	0	0
217	14/02/2017	6	2	4	2	1	2	15	1	3	#NULL!	1	1	0	0	0	0	0	1	1	0	0	0	#NULL!	1	#NULL!	15	2	1	0	0	0	0	0	0	1	1	1	0	0	1	0	0	#NULL!	0	0	0	0	0
203	11/03/2017	6	2	4	1	1	1	4	1	2	#NULL!	1	0	1	0	0	0	0	1	0	0	1	0	#NULL!	1	#NULL!	4	4	1	1	1	1	0	0	1	0	1	1	1	1	1	1	0	#NULL!	1	1	1	0	0
158	12/03/2017	6	2	4	2	1	1	2	1	2	#NULL!	0	0	0	0	0	0	0	1	1	0	0	0	#NULL!	1	#NULL!	2	2	2	0	0	0	0	0	0	0	0	0	0	0	0	0	0	#NULL!	0	0	0	0	0
275	15/03/2017	6	2	4	2	1	1	10	1	1	#NULL!	0	0	0	0	0	0	1	1	1	0	0	0	#NULL!	1	#NULL!	10	1	1	0	0	0	0	1	0	0	0	1	0	0	1	1	0	#NULL!	0	0	0	0	1
294	20/03/2017	6	2	4	1	1	2	9	1	3	#NULL!	1	0	0	0	1	0	0	1	1	0	1	0	#NULL!	1	#NULL!	9	1	1	1	0	0	0	0	0	1	0	0	0	0	0	0	0	#NULL!	1	0	0	0	0
178	01/04/2017	6	2	4	2	1	2	8	2	#NULL!	1	0	0	0	0	0	0	0	1	0	0	0	0	#NULL!	1	#NULL!	8	2	1	0	0	0	0	0	0	0	0	0	0	1	1	0	0	#NULL!	0	0	0	0	0
175	09/04/2017	6	2	4	1	4	1	2	2	#NULL!	1	1	0	0	0	0	0	0	0	0	0	0	0	#NULL!	1	#NULL!	2	2	1	1	0	0	0	0	0	0	0	0	0	0	0	0	0	#NULL!	1	0	0	0	0
129	16/04/2017	6	2	4	1	1	1	15	2	#NULL!	1	1	0	0	0	0	0	0	0	0	0	0	1	#NULL!	1	#NULL!	15	4	1	1	0	1	1	0	0	0	0	0	1	1	0	0	0	#NULL!	1	0	1	1	0
185	18/04/2017	6	2	4	1	1	1	15	1	4	#NULL!	0	0	0	0	0	1	0	1	1	0	1	1	#NULL!	1	#NULL!	15	1	1	0	0	0	0	0	1	0	0	0	0	1	0	0	1	#NULL!	0	0	0	0	0
184	19/04/2017	6	2	4	1	1	2	15	1	3	#NULL!	1	0	0	0	1	0	1	1	1	0	0	0	#NULL!	1	#NULL!	15	1	1	0	0	0	0	0	0	1	0	0	0	0	0	0	1	#NULL!	0	0	0	0	0
167	21/04/2017	6	2	4	2	1	1	15	1	2	#NULL!	0	0	0	0	0	0	0	1	0	0	1	0	#NULL!	1	#NULL!	7	2	1	1	0	0	0	0	0	0	0	0	1	0	1	0	0	#NULL!	1	0	0	0	0
98	04/05/2017	6	2	4	1	1	2	15	1	2	#NULL!	1	0	0	0	0	0	0	1	0	0	0	0	#NULL!	1	#NULL!	15	4	1	1	0	1	1	0	0	0	1	1	1	1	1	1	0	#NULL!	1	0	1	1	0
276	15/05/2017	6	2	4	2	4	2	#NULL!	1	3	#NULL!	0	0	1	0	0	0	0	1	0	0	0	0	#NULL!	1	#NULL!	15	2	1	0	0	0	0	0	0	0	0	0	0	1	0	0	0	#NULL!	0	0	0	0	0
77	26/05/2015	8	4	6	2	1	1	14	1	2	#NULL!	1	1	0	1	0	0	0	1	1	0	0	0	#NULL!	1	#NULL!	14	2	2	0	0	0	0	0	0	0	0	0	0	0	0	0	0	#NULL!	0	0	0	0	0
222	01/06/2015	8	4	6	2	2	1	15	1	1	#NULL!	1	0	0	0	0	0	0	1	0	0	0	0	#NULL!	1	#NULL!	13	2	2	0	0	0	0	0	0	0	0	0	0	0	0	0	0	#NULL!	0	0	0	0	0
255	03/07/2015	8	4	6	2	6	1	#NULL!	2	#NULL!	4	0	0	0	0	0	0	1	1	1	0	0	0	#NULL!	1	#NULL!	15	1	2	0	0	0	0	0	0	0	0	0	0	0	0	0	0	#NULL!	0	0	0	0	0
132	07/07/2015	8	4	6	1	3	2	#NULL!	2	#NULL!	1	0	0	0	0	0	0	0	1	0	0	0	0	#NULL!	1	#NULL!	15	1	2	0	0	0	0	0	0	0	0	0	0	0	0	0	0	#NULL!	0	0	0	0	0
161	22/07/2015	8	4	6	2	6	1	25	1	2	#NULL!	0	1	0	0	0	0	0	1	0	0	0	0	#NULL!	1	#NULL!	25	2	2	0	0	0	0	0	0	0	0	0	0	0	0	0	0	#NULL!	0	0	0	0	0
181	26/07/2015	8	4	6	2	3	1	15	1	2	#NULL!	1	0	1	0	0	0	0	1	1	0	0	0	#NULL!	1	#NULL!	15	2	1	1	0	1	0	0	0	0	0	0	0	1	1	1	1	#NULL!	1	0	0	1	0
64	31/07/2015	8	4	6	1	1	1	15	1	4	#NULL!	1	0	1	0	0	0	1	1	0	0	0	0	#NULL!	1	#NULL!	15	2	1	1	0	1	0	0	0	0	0	0	1	0	1	0	1	#NULL!	1	0	1	0	0
242	14/08/2015	8	4	6	2	1	2	15	1	3	#NULL!	1	0	0	0	0	0	0	1	0	1	0	0	#NULL!	1	#NULL!	13	1	1	1	0	0	0	0	0	0	0	0	0	1	0	0	0	#NULL!	0	0	0	0	0
274	19/08/2015	8	4	6	1	1	1	15	1	1	#NULL!	1	0	0	0	0	0	0	1	0	0	0	0	#NULL!	1	#NULL!	15	1	2	0	0	0	0	0	0	0	0	0	0	0	0	0	0	#NULL!	0	0	0	0	0
63	24/08/2015	8	4	6	1	1	1	15	1	3	#NULL!	1	0	0	0	0	0	0	1	0	1	0	0	#NULL!	1	#NULL!	15	2	1	1	0	0	0	0	0	0	0	0	0	1	1	0	0	#NULL!	1	0	0	0	0
285	02/09/2015	8	4	6	2	1	1	8	1	3	#NULL!	2	0	0	0	0	1	0	1	1	1	0	1	#NULL!	1	#NULL!	8	2	1	0	0	0	0	1	1	0	0	0	0	0	1	0	0	#NULL!	0	0	0	0	1
209	15/09/2015	8	4	6	1	1	1	15	1	1	#NULL!	0	0	0	0	0	0	1	1	1	0	0	1	#NULL!	1	#NULL!	15	2	1	0	0	0	0	0	0	0	0	0	0	1	1	1	0	#NULL!	0	0	0	0	0
187	16/09/2015	8	4	6	1	1	1	15	1	1	#NULL!	1	0	0	0	0	0	1	0	0	0	0	0	#NULL!	1	#NULL!	15	2	2	0	0	0	0	0	0	0	0	0	0	0	0	0	0	#NULL!	0	0	0	0	0
256	27/09/2015	8	4	6	1	1	2	15	1	1	#NULL!	0	0	0	0	0	0	0	1	0	0	0	0	#NULL!	1	#NULL!	15	1	2	0	0	0	0	0	0	0	0	0	0	0	0	0	0	#NULL!	0	0	0	0	0
62	14/10/2015	8	4	6	2	1	1	15	1	3	#NULL!	0	1	0	0	0	0	0	1	0	0	0	0	#NULL!	1	#NULL!	15	1	1	0	0	0	0	0	0	0	1	0	0	0	1	0	0	#NULL!	0	0	0	0	0
219	23/10/2015	8	4	6	1	1	2	15	1	4	#NULL!	1	1	0	0	0	0	0	0	0	0	0	1	#NULL!	1	#NULL!	15	2	2	0	0	0	0	0	0	0	0	0	0	0	0	0	0	#NULL!	0	0	0	0	0
245	23/11/2015	8	4	6	1	4	2	#NULL!	1	2	#NULL!	0	0	0	0	0	0	0	1	0	0	0	0	#NULL!	1	#NULL!	15	1	2	0	0	0	0	0	0	0	0	0	0	0	0	0	0	#NULL!	0	0	0	0	0
208	30/11/2015	8	4	6	#NULL!	#NULL!	#NULL!	#NULL!	#NULL!	#NULL!	#NULL!	0	0	0	0	0	0	0	0	0	0	0	0	#NULL!	#NULL!	#NULL!	#NULL!	#NULL!	#NULL!	0	0	0	0	0	0	0	0	0	0	0	0	0	0	#NULL!	0	0	0	0	0
55	14/12/2015	8	4	6	1	1	1	15	1	2	#NULL!	0	0	0	0	0	0	0	1	0	0	1	0	#NULL!	1	#NULL!	15	1	1	0	0	0	0	0	0	0	0	1	1	1	1	0	0	#NULL!	0	0	0	0	0
308	29/12/2015	8	4	6	2	1	1	15	2	#NULL!	2	0	0	0	0	0	0	1	1	0	0	0	0	#NULL!	1	#NULL!	15	1	1	0	0	0	0	0	0	1	0	0	0	0	0	0	0	#NULL!	0	0	0	0	0
197	30/12/2015	8	4	6	2	2	1	10	1	3	#NULL!	0	0	0	0	1	0	0	0	0	0	0	0	#NULL!	1	#NULL!	10	2	1	1	0	1	1	0	1	0	1	1	1	1	1	1	0	#NULL!	1	0	1	1	0
218	31/12/2015	8	4	6	2	3	2	15	1	3	#NULL!	0	0	0	0	1	0	0	1	0	0	0	0	#NULL!	1	#NULL!	15	2	1	0	0	0	0	0	0	0	0	1	0	1	1	1	1	#NULL!	0	0	0	0	0
193	07/01/2016	7	3	5	2	3	2	15	1	2	#NULL!	1	0	0	0	0	0	0	0	0	0	0	0	#NULL!	1	#NULL!	15	2	1	1	0	0	0	0	0	0	0	0	0	0	0	0	0	#NULL!	0	0	0	0	0
104	09/01/2016	7	3	5	2	3	2	2	1	2	#NULL!	1	0	0	0	0	0	0	0	0	0	0	0	#NULL!	1	#NULL!	2	2	1	1	0	1	0	1	0	0	0	0	0	1	0	0	0	#NULL!	1	0	1	0	1
171	12/01/2016	7	3	5	2	3	2	7	1	2	#NULL!	1	0	0	0	0	0	0	0	0	0	0	0	#NULL!	1	#NULL!	7	2	1	1	0	1	0	0	0	0	1	0	1	1	1	1	0	#NULL!	1	0	1	0	0
190	14/01/2016	7	3	5	2	1	1	15	2	#NULL!	2	1	0	0	0	0	0	1	1	0	0	1	0	#NULL!	1	#NULL!	15	2	1	0	0	1	0	0	0	0	0	1	1	0	1	0	1	#NULL!	0	0	1	0	0
56	08/02/2016	7	3	5	1	1	1	15	2	#NULL!	2	1	0	0	0	0	0	0	0	0	0	0	0	#NULL!	1	#NULL!	15	2	1	1	0	0	0	0	0	0	0	0	0	0	0	0	0	#NULL!	1	0	0	0	0
259	09/02/2016	7	3	5	1	1	1	15	1	4	#NULL!	0	0	0	0	0	0	0	0	0	1	1	0	#NULL!	1	#NULL!	15	2	1	0	0	0	0	0	0	0	0	0	0	1	0	0	0	#NULL!	0	0	0	0	0
261	12/02/2016	7	3	5	1	2	1	15	1	1	#NULL!	0	0	0	0	0	0	0	0	0	0	0	1	#NULL!	1	#NULL!	15	2	1	0	0	0	0	0	0	1	0	0	0	0	0	0	0	#NULL!	0	0	0	0	0
302	16/02/2016	7	3	5	2	1	2	13	1	4	#NULL!	1	0	0	0	0	0	1	1	1	0	0	0	#NULL!	1	#NULL!	13	2	2	0	0	0	0	0	0	0	0	0	0	0	0	0	0	#NULL!	0	0	0	0	0
166	20/02/2016	7	3	5	1	3	1	13	1	4	#NULL!	0	0	0	0	0	0	1	1	1	0	0	0	#NULL!	1	#NULL!	13	4	1	0	0	0	0	0	0	0	0	1	1	0	1	1	0	#NULL!	0	0	0	0	0
131	21/02/2016	7	3	5	2	3	1	13	1	4	#NULL!	0	0	1	0	1	0	0	1	1	0	0	0	#NULL!	1	#NULL!	13	4	2	0	0	0	0	0	0	0	0	0	0	0	0	0	0	#NULL!	0	0	0	0	0
295	26/02/2016	7	3	5	2	3	1	15	1	1	#NULL!	1	0	0	0	0	0	0	0	0	0	0	0	#NULL!	1	#NULL!	15	1	1	1	0	0	0	0	0	0	0	0	0	1	1	0	0	#NULL!	1	0	0	0	0
159	12/03/2016	7	3	5	1	5	2	15	1	3	#NULL!	0	1	0	0	0	0	0	1	1	0	0	1	#NULL!	1	#NULL!	15	4	1	0	0	0	0	0	0	0	0	0	0	1	0	0	0	#NULL!	0	0	0	0	0
303	03/04/2016	7	3	5	2	1	1	15	1	2	#NULL!	0	0	1	0	0	0	1	1	1	0	1	1	#NULL!	1	#NULL!	15	1	2	0	0	0	0	0	0	0	0	0	0	0	0	0	0	#NULL!	0	0	0	0	0
228	13/04/2016	7	3	5	2	2	2	15	1	2	#NULL!	0	0	0	0	0	0	0	1	1	0	0	0	#NULL!	3	#NULL!	15	1	2	0	0	0	0	0	0	0	0	0	0	0	0	0	0	#NULL!	0	0	0	0	0
105	15/04/2016	7	3	5	1	1	1	20	1	3	#NULL!	1	0	1	0	0	0	0	1	1	1	1	1	#NULL!	1	#NULL!	20	2	1	0	0	0	0	0	0	0	0	0	0	0	0	0	1	#NULL!	0	0	0	0	0
107	06/05/2016	7	3	5	1	3	2	22	1	3	#NULL!	0	0	0	0	0	0	0	1	1	0	0	0	#NULL!	1	#NULL!	22	2	1	0	0	0	0	0	0	0	0	0	0	0	0	1	0	#NULL!	0	0	0	0	0
163	14/05/2016	7	3	5	1	3	1	15	1	2	#NULL!	0	1	0	0	0	0	1	1	1	0	0	0	#NULL!	1	#NULL!	15	4	2	0	0	0	0	0	0	0	0	0	0	0	0	0	0	#NULL!	0	0	0	0	0
271	15/05/2016	7	3	5	1	3	1	15	1	1	#NULL!	1	0	0	0	1	0	0	0	0	0	0	0	#NULL!	1	#NULL!	15	2	1	0	0	0	0	0	0	0	0	0	0	0	0	0	1	#NULL!	0	0	0	0	0
76	01/06/2014	9	5	7	2	3	1	15	1	1	#NULL!	0	0	0	0	0	0	1	1	0	0	0	1	#NULL!	1	#NULL!	15	2	1	0	0	0	0	0	0	0	0	0	0	1	1	1	0	#NULL!	0	0	0	0	0
142	13/06/2014	9	5	7	1	3	2	15	1	1	#NULL!	0	0	0	0	0	0	0	1	0	0	0	0	#NULL!	1	#NULL!	15	2	2	0	0	0	0	0	0	0	0	0	0	0	0	0	0	#NULL!	0	0	0	0	0
83	09/07/2014	9	5	7	2	3	1	15	1	4	#NULL!	0	0	1	0	1	0	1	1	0	0	0	0	#NULL!	1	#NULL!	15	2	1	0	1	1	0	0	0	0	0	1	0	1	1	0	1	#NULL!	0	0	1	0	0
164	15/07/2014	9	5	7	2	1	2	15	2	#NULL!	2	0	0	0	0	0	0	1	1	1	0	0	1	#NULL!	1	#NULL!	15	4	1	1	0	1	1	1	0	0	1	1	0	1	1	0	1	#NULL!	0	0	1	1	0
127	28/07/2014	9	5	7	1	3	1	15	1	3	#NULL!	0	0	1	0	0	0	0	0	0	0	0	0	#NULL!	1	#NULL!	15	1	1	1	0	1	0	0	0	0	1	0	0	1	0	0	0	#NULL!	1	0	1	0	0
284	17/08/2014	9	5	7	1	1	2	15	2	#NULL!	4	0	0	0	0	0	0	0	1	0	0	0	1	#NULL!	1	#NULL!	7	1	2	0	0	0	0	0	0	0	0	0	0	0	0	0	0	#NULL!	0	0	0	0	0
260	20/08/2014	9	5	7	2	6	1	7	1	2	#NULL!	0	0	0	0	0	0	1	1	1	0	0	0	#NULL!	1	#NULL!	15	2	1	0	0	0	0	0	0	0	0	0	0	1	0	0	0	#NULL!	0	0	0	0	0
299	28/08/2014	9	5	7	2	3	1	15	1	2	#NULL!	1	0	0	0	0	0	0	1	0	1	0	0	#NULL!	1	#NULL!	15	4	1	0	0	0	0	0	0	0	0	0	0	1	1	0	0	#NULL!	0	0	0	0	0
300	03/09/2014	9	5	7	1	1	2	4	2	#NULL!	1	1	0	1	0	0	0	1	0	0	0	0	0	#NULL!	1	#NULL!	4	4	1	0	0	0	0	0	0	0	0	0	0	1	1	1	0	#NULL!	0	0	0	0	0
249	20/09/2014	9	5	7	2	3	2	24	1	1	#NULL!	1	0	0	0	0	0	0	0	0	0	0	0	#NULL!	1	#NULL!	24	2	1	1	0	0	0	0	0	0	0	0	0	1	0	0	0	#NULL!	1	0	0	0	0
43	01/10/2014	9	5	7	1	7	1	6	1	3	#NULL!	0	0	0	0	1	0	0	1	1	1	1	0	#NULL!	1	#NULL!	6	2	1	0	0	0	0	0	1	0	1	1	0	1	0	1	0	#NULL!	0	0	0	0	0
236	05/10/2014	9	5	7	1	3	1	15	1	2	#NULL!	0	0	1	0	0	0	1	1	1	0	0	1	#NULL!	1	#NULL!	15	1	1	0	0	1	0	0	0	0	0	1	0	1	1	1	1	#NULL!	0	0	1	0	0
112	06/12/2014	9	5	7	2	1	1	12	1	1	#NULL!	1	0	0	0	0	0	0	0	0	0	0	0	#NULL!	1	#NULL!	12	1	1	0	0	0	0	0	0	0	0	0	1	0	0	0	1	#NULL!	0	0	0	0	0
210	12/01/2015	8	4	6	2	1	2	15	2	#NULL!	1	0	0	0	0	0	0	0	1	0	0	0	0	#NULL!	1	#NULL!	15	2	2	0	0	0	0	0	0	0	0	0	0	0	0	0	0	#NULL!	0	0	0	0	0
35	17/01/2015	8	4	6	1	3	2	15	1	2	#NULL!	1	1	0	0	0	1	0	1	1	0	0	0	#NULL!	1	#NULL!	24	2	1	0	0	0	0	0	0	0	1	0	1	1	1	0	0	#NULL!	0	0	0	0	0
157	10/03/2015	8	4	6	2	3	1	15	2	#NULL!	1	0	0	0	0	0	0	0	1	0	0	0	1	#NULL!	3	#NULL!	4	1	1	0	0	0	0	0	0	0	0	0	0	1	1	1	0	#NULL!	0	0	0	0	0
40	18/03/2015	8	4	6	2	1	2	11	1	1	#NULL!	0	0	0	0	0	0	0	1	1	0	0	0	#NULL!	1	#NULL!	11	1	2	0	0	0	0	0	0	0	0	0	0	0	0	0	0	#NULL!	0	0	0	0	0
172	20/03/2015	8	4	6	2	3	1	14	2	#NULL!	2	0	1	0	0	0	0	1	1	0	0	0	0	#NULL!	1	#NULL!	14	4	2	0	0	0	0	0	0	0	0	0	0	0	0	0	0	#NULL!	0	0	0	0	0
118	02/04/2015	8	4	6	2	2	1	15	1	3	#NULL!	1	0	1	0	0	0	0	1	1	0	0	0	#NULL!	1	#NULL!	15	1	1	1	0	1	0	0	0	0	0	0	0	1	0	0	0	#NULL!	1	0	1	0	0
244	15/04/2015	8	4	6	2	1	1	15	1	4	#NULL!	0	0	0	0	0	0	0	1	0	0	0	0	#NULL!	1	#NULL!	15	1	1	0	0	0	1	0	0	0	0	1	0	1	1	0	0	#NULL!	0	0	0	0	0
223	17/04/2015	8	4	6	1	1	1	15	1	1	#NULL!	1	0	0	0	0	0	0	0	0	0	0	0	#NULL!	1	#NULL!	15	1	1	1	0	0	0	1	0	0	0	1	0	0	0	0	0	#NULL!	1	0	0	0	0
263	19/04/2015	8	4	6	1	1	2	15	2	#NULL!	4	0	0	0	0	0	0	1	1	0	0	0	0	#NULL!	1	#NULL!	15	1	1	0	0	0	0	0	0	0	0	0	0	1	0	0	0	#NULL!	0	0	0	0	0
247	09/05/2015	8	4	6	2	6	1	15	2	#NULL!	3	0	0	0	0	0	0	0	1	1	0	0	0	#NULL!	1	#NULL!	15	1	1	1	0	0	0	0	0	1	0	0	0	0	1	1	0	#NULL!	0	0	0	0	0
278	29/05/2013	10	6	8	2	3	1	22	1	3	#NULL!	1	0	0	0	0	0	0	0	1	0	0	1	#NULL!	1	#NULL!	22	2	1	0	0	1	0	0	0	0	0	0	0	1	0	0	1	#NULL!	0	0	1	0	0
273	19/06/2013	10	6	8	2	3	2	15	1	4	#NULL!	0	0	0	0	1	0	0	1	1	0	0	0	#NULL!	1	#NULL!	15	2	1	0	0	0	0	0	0	0	0	0	0	1	0	0	0	#NULL!	0	0	0	0	0
162	25/06/2013	10	6	8	2	3	1	15	1	3	#NULL!	0	0	0	0	0	0	0	1	0	0	0	0	#NULL!	1	#NULL!	15	2	2	0	0	0	0	0	0	0	0	0	0	0	0	0	0	#NULL!	0	0	0	0	0
90	23/07/2013	10	6	8	1	1	1	4	1	2	#NULL!	0	0	0	0	0	0	0	1	1	0	0	0	#NULL!	1	#NULL!	15	1	2	0	0	0	0	0	0	0	0	0	0	0	0	0	0	#NULL!	0	0	0	0	0
246	03/08/2013	10	6	8	2	1	1	15	1	1	#NULL!	0	0	1	0	0	0	0	1	0	0	0	0	#NULL!	1	#NULL!	15	2	1	0	0	1	1	0	0	0	0	0	0	1	0	0	0	#NULL!	0	0	1	1	0
78	14/08/2013	10	6	8	2	2	1	15	1	2	#NULL!	0	0	0	0	0	0	1	1	0	0	0	0	#NULL!	1	#NULL!	15	4	2	0	0	0	0	0	0	0	0	0	0	0	0	0	0	#NULL!	0	0	0	0	0
50	19/08/2013	10	6	8	1	3	2	6	1	2	#NULL!	1	0	0	0	0	0	0	1	0	0	0	0	#NULL!	1	#NULL!	6	3	2	0	0	0	0	0	0	0	0	0	0	0	0	0	0	#NULL!	0	0	0	0	0
251	25/09/2013	10	6	8	1	3	1	15	1	2	#NULL!	0	0	0	0	0	0	0	1	1	0	0	0	#NULL!	1	#NULL!	15	1	2	0	0	0	0	0	0	0	0	0	0	0	0	0	0	#NULL!	0	0	0	0	0
152	19/12/2013	10	6	8	1	3	1	15	1	1	#NULL!	0	0	1	0	0	0	0	0	0	0	0	0	#NULL!	1	#NULL!	15	1	2	0	0	0	0	0	0	0	0	0	0	0	0	0	0	#NULL!	0	0	0	0	0
145	31/12/2013	10	6	8	1	1	1	15	1	4	#NULL!	0	0	0	0	0	0	0	0	0	0	0	1	#NULL!	1	#NULL!	15	2	1	0	0	0	0	0	0	0	1	1	0	1	1	0	1	#NULL!	0	0	0	0	0
146	01/01/2014	10	6	8	2	1	1	15	2	#NULL!	1	0	0	0	0	0	0	0	0	0	0	0	1	#NULL!	1	#NULL!	15	4	2	0	0	0	0	0	0	0	0	0	0	0	0	0	0	#NULL!	0	0	0	0	0
140	08/01/2014	9	5	7	#NULL!	1	1	15	1	3	#NULL!	0	0	0	0	0	0	1	0	1	0	1	0	#NULL!	1	#NULL!	15	1	2	0	0	0	0	0	0	0	0	0	0	0	0	0	0	#NULL!	0	0	0	0	0
226	10/02/2014	9	5	7	2	3	1	15	2	#NULL!	1	0	0	0	0	0	0	0	1	1	0	0	0	#NULL!	1	#NULL!	15	1	1	1	0	1	1	0	0	0	0	1	1	0	1	1	0	#NULL!	1	0	1	1	0
296	16/03/2014	9	5	7	1	6	1	15	1	1	#NULL!	1	0	0	0	0	0	0	1	0	0	0	0	#NULL!	1	#NULL!	15	2	1	0	0	0	0	0	0	0	0	0	0	0	1	0	1	#NULL!	0	0	0	0	0
301	07/04/2014	9	5	7	2	1	1	15	1	1	#NULL!	0	0	0	0	0	0	1	1	1	0	0	0	#NULL!	1	#NULL!	15	4	1	0	0	0	0	0	0	0	0	0	0	1	0	0	0	#NULL!	0	0	0	0	0
100	15/04/2014	9	5	7	1	3	3	15	1	3	#NULL!	0	0	0	0	0	0	0	1	1	0	0	0	#NULL!	1	#NULL!	15	1	1	0	0	0	0	0	0	0	0	0	0	1	0	0	0	#NULL!	0	0	0	0	0
2	22/04/2014	9	5	7	2	4	3	1	2	1	#NULL!	0	1	0	0	0	0	0	0	0	0	0	0	#NULL!	1	#NULL!	1	4	2	0	0	0	0	0	0	0	0	0	0	0	0	0	0	#NULL!	0	0	0	0	0
215	11/05/2014	9	5	7	2	3	2	15	2	#NULL!	2	0	0	0	0	0	0	0	1	0	0	0	0	#NULL!	1	#NULL!	15	2	2	0	0	0	0	0	0	0	0	0	0	0	0	0	0	#NULL!	0	0	0	0	0
92	04/06/2012	11	7	9	2	3	2	4	2	#NULL!	2	1	0	0	1	1	1	0	1	1	0	0	1	#NULL!	1	#NULL!	4	4	1	0	0	0	0	0	0	0	1	0	0	1	1	0	1	#NULL!	0	0	0	0	0
149	10/08/2012	11	7	9	2	3	1	15	1	2	#NULL!	0	0	0	0	0	0	1	0	1	0	0	0	#NULL!	1	#NULL!	15	4	2	0	0	0	0	0	0	0	0	0	0	0	0	0	0	#NULL!	0	0	0	0	0
182	12/08/2012	11	7	9	2	3	1	14	1	2	#NULL!	0	0	0	0	0	0	0	1	0	1	0	0	#NULL!	1	#NULL!	14	1	2	0	0	0	0	0	0	0	0	0	0	0	0	0	0	#NULL!	0	0	0	0	0
85	15/08/2012	11	7	9	1	3	2	2	1	1	#NULL!	1	0	1	0	0	0	1	1	1	1	0	0	#NULL!	1	#NULL!	2	2	1	0	0	1	0	0	0	0	0	1	0	1	1	0	0	#NULL!	1	0	1	0	0
80	31/08/2012	11	7	9	2	3	1	14	1	2	#NULL!	0	0	0	0	0	0	0	1	0	0	0	0	#NULL!	1	#NULL!	14	2	1	0	0	0	0	0	0	0	0	0	0	1	1	0	0	#NULL!	0	0	0	0	0
232	27/10/2012	11	7	9	1	3	1	15	1	2	#NULL!	1	0	0	0	0	0	1	1	1	0	0	0	#NULL!	1	#NULL!	15	2	2	0	0	0	0	0	0	0	0	0	0	0	0	0	0	#NULL!	0	0	0	0	0
70	07/12/2012	11	7	9	1	1	1	4	1	1	#NULL!	1	0	0	0	0	0	0	0	0	0	0	0	#NULL!	1	#NULL!	4	2	1	0	0	0	0	0	0	0	0	0	0	1	1	1	1	#NULL!	1	0	0	0	0
177	02/02/2013	10	6	8	1	3	1	15	1	3	#NULL!	1	0	1	0	0	0	0	1	1	0	0	1	#NULL!	1	#NULL!	15	1	1	0	0	1	0	0	0	0	0	0	0	1	1	1	1	#NULL!	0	0	1	0	0
221	15/03/2013	10	6	8	1	3	1	15	1	1	#NULL!	1	0	0	1	0	0	1	1	1	0	0	0	#NULL!	1	#NULL!	15	4	1	1	0	0	0	0	0	0	0	0	0	1	0	0	1	#NULL!	1	0	0	0	0
297	20/04/2013	10	6	8	2	3	1	15	1	2	#NULL!	0	0	1	0	0	0	1	1	0	0	0	0	#NULL!	1	#NULL!	15	1	1	0	0	0	0	0	0	0	0	1	0	1	1	0	0	#NULL!	0	0	0	0	0
69	22/08/2011	12	8	10	2	3	1	15	1	2	#NULL!	0	0	0	0	0	0	0	1	0	0	0	0	#NULL!	1	#NULL!	15	2	2	0	0	0	0	0	0	0	0	0	0	0	0	0	0	#NULL!	0	0	0	0	0
213	01/09/2011	12	8	10	2	3	1	15	1	2	#NULL!	1	0	1	0	0	0	1	1	1	1	0	0	#NULL!	1	#NULL!	15	5	2	0	0	0	0	0	0	0	0	0	0	0	0	0	0	#NULL!	0	0	0	0	0
49	16/09/2011	12	8	10	1	3	2	11	1	3	#NULL!	0	0	0	0	0	0	0	1	1	0	0	1	#NULL!	1	#NULL!	11	2	1	0	0	0	0	1	0	0	0	0	0	1	0	0	0	#NULL!	0	0	0	0	1
95	27/10/2011	12	8	10	2	3	1	15	1	2	#NULL!	1	1	0	0	0	0	0	1	0	0	0	0	#NULL!	1	#NULL!	15	4	1	0	0	0	0	0	0	0	0	0	0	1	1	0	0	#NULL!	0	0	0	0	0
199	26/11/2011	12	8	10	2	3	1	4	1	1	#NULL!	0	0	0	0	0	0	0	0	0	0	1	1	#NULL!	1	#NULL!	15	2	1	1	0	1	1	1	1	0	1	1	1	1	1	1	0	#NULL!	1	0	1	1	1
37	12/12/2011	12	8	10	2	3	1	11	1	2	#NULL!	0	0	0	0	0	0	1	1	0	0	0	1	#NULL!	1	#NULL!	11	2	1	0	0	1	0	1	0	1	0	1	0	0	1	1	0	#NULL!	0	0	1	0	0
191	24/01/2012	11	7	9	2	3	1	4	2	#NULL!	4	1	0	0	0	0	0	0	1	1	0	0	0	#NULL!	1	#NULL!	4	4	2	0	0	0	0	0	0	0	0	0	0	0	0	0	0	#NULL!	0	0	0	0	0
304	16/02/2012	11	7	9	2	1	1	15	1	4	#NULL!	0	0	0	0	0	0	1	1	0	0	1	0	#NULL!	1	#NULL!	15	1	1	0	0	0	0	0	0	0	0	0	0	1	0	0	0	#NULL!	0	0	0	0	0
68	24/02/2012	11	7	9	1	2	1	20	2	#NULL!	1	1	0	0	0	0	0	0	0	0	0	0	0	#NULL!	1	#NULL!	20	2	2	0	0	0	0	0	0	0	0	0	0	0	0	0	0	#NULL!	0	0	0	0	0
310	13/04/2012	11	7	9	2	3	1	12	1	2	#NULL!	1	0	1	0	0	0	0	1	0	1	0	0	#NULL!	1	#NULL!	12	2	1	0	0	0	0	0	0	0	0	0	0	1	1	0	0	#NULL!	0	0	0	0	0
235	07/05/2012	11	7	9	1	3	1	12	1	4	#NULL!	1	1	0	0	0	0	1	1	1	0	0	0	#NULL!	1	#NULL!	12	1	2	0	0	0	0	0	0	0	0	0	0	0	0	0	0	#NULL!	0	0	0	0	0
1	16/05/2012	11	7	9	1	5	2	#NULL!	2	#NULL!	#NULL!	0	0	0	0	0	0	0	0	0	0	0	0	#NULL!	#NULL!	#NULL!	#NULL!	#NULL!	1	0	1	0	0	0	0	0	0	0	0	0	0	0	0	#NULL!	0	0	0	0	0
150	28/06/2010	13	9	11	2	6	2	21	1	3	#NULL!	0	0	0	0	0	0	1	1	1	1	1	0	#NULL!	1	#NULL!	21	1	2	0	0	0	0	0	0	0	0	0	0	0	0	0	0	#NULL!	0	0	0	0	0
71	15/07/2010	13	9	11	2	3	1	15	1	3	#NULL!	0	0	0	0	0	0	0	1	0	0	0	0	#NULL!	1	#NULL!	15	1	1	0	0	0	0	0	0	0	1	0	0	0	1	1	0	#NULL!	0	0	0	0	0
81	27/07/2010	13	9	11	2	3	1	15	1	4	#NULL!	1	0	0	0	0	0	1	1	0	0	0	0	#NULL!	1	#NULL!	15	3	1	0	0	0	0	0	0	0	0	1	0	0	1	0	1	#NULL!	0	0	0	0	0
254	02/08/2010	13	9	11	1	2	1	11	1	1	#NULL!	0	0	0	0	0	0	0	1	0	0	0	0	#NULL!	1	#NULL!	11	1	2	0	0	0	0	0	0	0	0	0	0	0	0	0	0	#NULL!	0	0	0	0	0
45	06/08/2010	13	9	11	2	3	1	15	1	2	#NULL!	0	0	0	0	0	0	0	1	0	0	0	0	#NULL!	1	#NULL!	15	4	2	0	0	0	0	0	0	0	0	0	0	0	0	0	0	#NULL!	0	0	0	0	0
231	04/10/2010	13	9	11	1	3	1	15	1	1	#NULL!	0	0	0	0	0	0	0	1	1	0	0	0	#NULL!	1	#NULL!	15	2	1	1	0	0	0	0	0	0	0	0	0	0	0	0	0	#NULL!	0	0	0	0	0
179	05/10/2010	13	9	11	1	3	1	#NULL!	2	#NULL!	1	0	0	0	0	0	0	0	1	0	0	0	0	#NULL!	1	#NULL!	#NULL!	4	1	0	0	0	0	0	0	0	0	1	0	0	0	0	0	#NULL!	0	0	0	0	0
183	09/10/2010	13	9	11	2	3	1	15	1	4	#NULL!	1	1	1	0	0	0	0	1	1	0	0	1	#NULL!	1	#NULL!	15	2	1	0	0	0	0	0	0	0	0	0	0	1	0	0	1	#NULL!	0	0	0	0	0
75	11/10/2010	13	9	11	2	3	1	15	1	2	#NULL!	0	0	0	0	0	0	1	1	1	0	0	0	#NULL!	1	#NULL!	15	2	1	0	0	0	0	0	0	0	0	1	1	1	1	0	0	#NULL!	0	0	0	0	0
133	03/11/2010	13	9	11	2	3	2	15	1	1	#NULL!	0	0	0	0	0	0	0	1	0	1	0	0	#NULL!	1	#NULL!	15	4	2	0	0	0	0	0	0	0	0	0	0	0	0	0	0	#NULL!	0	0	0	0	0
10	17/11/2010	13	9	11	1	3	2	15	2	#NULL!	#NULL!	1	0	0	0	0	0	0	0	0	0	1	0	#NULL!	1	#NULL!	15	4	2	0	0	0	0	0	0	0	0	0	0	0	0	0	0	#NULL!	0	0	0	0	0
36	26/11/2010	13	9	11	1	3	2	15	1	3	#NULL!	0	0	0	0	0	0	0	1	0	0	0	0	#NULL!	1	#NULL!	11	1	#NULL!	0	0	0	0	0	0	0	0	0	0	0	0	0	0	#NULL!	0	0	0	0	0
58	12/12/2010	13	9	11	2	3	1	5	2	#NULL!	4	0	0	0	0	0	0	0	1	0	0	0	0	#NULL!	1	#NULL!	5	1	2	0	0	0	0	0	0	0	0	0	0	0	0	0	0	#NULL!	0	0	0	0	0
103	15/01/2011	12	8	10	2	3	1	8	1	2	#NULL!	1	0	0	0	0	0	0	1	0	0	1	0	#NULL!	1	#NULL!	8	2	1	0	0	0	0	0	0	0	0	0	1	0	1	0	0	#NULL!	0	0	0	0	0
101	02/02/2011	12	8	10	1	3	1	4	1	2	#NULL!	1	0	0	0	0	0	0	0	0	0	0	0	#NULL!	1	#NULL!	4	4	1	0	0	1	0	0	0	0	0	1	0	1	1	0	0	#NULL!	0	0	0	0	0
79	14/04/2011	12	8	10	1	1	1	15	2	#NULL!	4	0	0	0	0	0	0	1	1	0	0	0	0	#NULL!	1	#NULL!	15	2	1	0	0	0	0	0	0	0	0	0	0	0	1	0	0	#NULL!	0	0	0	0	0
82	15/04/2011	12	8	10	2	1	1	15	1	2	#NULL!	0	0	0	0	0	0	0	1	0	0	0	0	#NULL!	1	#NULL!	15	2	2	0	0	0	0	0	0	0	0	0	0	0	0	0	0	#NULL!	0	0	0	0	0
47	08/05/2011	12	8	10	2	3	2	6	1	2	#NULL!	1	0	0	0	0	0	0	1	1	0	1	1	#NULL!	1	#NULL!	6	2	1	1	1	0	0	0	0	0	0	0	1	1	1	1	0	#NULL!	0	0	0	0	0
307	08/10/2009	14	10	12	1	3	1	14	1	2	#NULL!	1	0	0	0	0	0	0	0	0	0	0	0	#NULL!	1	#NULL!	14	4	1	1	0	0	0	0	0	0	0	0	0	1	1	0	0	#NULL!	1	0	0	0	0
306	19/10/2009	14	10	12	2	1	2	15	1	1	#NULL!	0	0	0	0	0	0	1	1	1	0	0	0	#NULL!	1	#NULL!	15	4	1	0	0	0	0	0	0	0	0	0	1	1	0	0	0	#NULL!	0	0	0	0	0
240	20/01/2010	13	9	11	1	1	1	15	1	2	#NULL!	1	0	0	0	0	0	0	0	0	0	0	0	#NULL!	1	#NULL!	15	2	1	0	0	0	0	0	0	0	0	0	0	1	0	0	1	#NULL!	0	0	0	0	0
153	23/01/2010	13	9	11	2	3	1	7	1	3	#NULL!	1	0	0	0	0	0	0	1	0	0	0	1	#NULL!	1	#NULL!	7	1	1	1	0	0	0	0	0	0	0	0	0	1	0	0	1	#NULL!	1	0	0	0	0
194	04/02/2010	13	9	11	2	3	1	2	2	#NULL!	1	1	0	0	0	0	0	1	1	1	0	1	0	#NULL!	1	#NULL!	15	2	1	0	0	0	0	0	0	0	0	0	0	1	0	0	0	#NULL!	0	0	0	0	0
42	18/02/2010	13	9	11	2	2	2	15	1	2	#NULL!	0	1	0	0	0	0	1	1	1	0	1	0	#NULL!	1	#NULL!	6	4	1	0	0	0	0	0	0	1	0	0	0	0	0	0	0	#NULL!	0	0	1	0	0
207	27/03/2010	13	9	11	2	6	1	15	1	3	#NULL!	1	1	1	0	0	0	1	1	1	0	0	0	#NULL!	1	#NULL!	15	1	2	0	0	0	0	0	0	0	0	0	0	0	0	0	0	#NULL!	0	0	0	0	0
266	29/03/2010	13	9	11	2	3	1	15	1	3	#NULL!	0	0	0	0	0	0	0	1	1	0	0	0	#NULL!	1	#NULL!	15	1	1	0	0	0	0	0	0	0	0	0	0	1	0	0	0	#NULL!	0	0	0	0	0
220	12/04/2010	13	9	11	1	2	1	7	1	2	#NULL!	0	0	1	0	0	0	0	1	0	0	0	0	#NULL!	1	#NULL!	7	1	1	0	0	1	0	0	0	0	0	0	0	0	1	0	1	#NULL!	0	0	1	0	0
89	16/04/2010	13	9	11	1	2	1	7	1	2	#NULL!	0	0	1	0	0	0	0	1	0	0	0	0	#NULL!	1	#NULL!	7	1	2	0	0	0	0	0	0	0	0	0	0	0	0	0	0	#NULL!	0	0	0	0	0
74	22/04/2010	13	9	11	1	3	1	15	1	1	#NULL!	1	0	0	0	0	0	0	1	0	0	0	0	#NULL!	1	#NULL!	15	2	1	0	0	0	0	0	0	0	0	0	0	1	1	0	1	#NULL!	0	0	0	0	0
176	25/06/2008	15	11	13	2	5	1	15	1	3	#NULL!	0	0	0	0	0	0	0	0	0	0	0	0	#NULL!	1	#NULL!	15	2	2	0	0	0	0	0	0	0	0	0	0	0	0	0	0	#NULL!	0	0	0	0	0
93	11/11/2008	15	11	13	1	2	1	15	1	1	#NULL!	0	0	0	0	0	0	1	1	1	0	0	0	#NULL!	1	#NULL!	15	4	1	0	0	0	0	0	0	0	0	0	0	1	1	0	0	#NULL!	0	0	0	0	0
241	15/12/2008	15	11	13	1	2	1	15	1	2	#NULL!	0	0	1	0	0	1	0	0	0	0	0	0	#NULL!	1	#NULL!	15	2	1	0	0	0	0	0	1	0	0	0	0	0	0	0	1	#NULL!	0	0	0	0	0
160	26/02/2009	14	10	12	1	3	1	15	1	3	#NULL!	0	0	1	0	0	0	1	1	1	0	0	0	#NULL!	1	#NULL!	15	4	1	0	0	1	0	0	0	0	0	0	0	1	0	0	0	#NULL!	0	0	1	0	0
115	08/04/2009	14	10	12	1	2	2	14	1	2	#NULL!	1	0	0	0	0	0	0	1	0	0	0	0	#NULL!	1	#NULL!	14	2	2	0	0	0	0	0	0	0	0	0	0	0	0	0	0	#NULL!	0	0	0	0	0
38	15/04/2009	14	10	12	2	3	2	4	1	2	#NULL!	0	0	0	0	0	0	0	1	1	1	0	0	#NULL!	1	#NULL!	11	4	2	0	0	0	0	0	0	0	0	0	0	0	0	0	0	#NULL!	0	0	0	0	0
3	02/05/2009	14	10	12	1	1	1	1	3	1	#NULL!	1	1	0	0	0	0	0	0	0	0	0	0	#NULL!	3	#NULL!	7	6	1	1	0	0	0	0	0	0	0	0	0	0	0	0	0	#NULL!	0	0	0	0	1
174	05/05/2009	14	10	12	2	3	1	2	1	2	#NULL!	0	0	0	0	0	0	0	1	1	0	1	0	#NULL!	1	#NULL!	15	1	2	0	0	0	0	0	0	0	0	0	0	0	0	0	0	#NULL!	0	0	0	0	0
73	16/06/2007	16	12	14	2	2	1	7	1	1	#NULL!	0	0	0	0	0	0	0	0	0	0	0	1	#NULL!	1	#NULL!	7	4	1	0	0	0	0	0	0	1	0	0	0	1	0	0	0	#NULL!	0	0	0	0	0
138	23/01/2008	15	11	13	2	3	1	15	1	4	#NULL!	0	1	0	0	0	0	0	0	0	0	0	1	#NULL!	1	#NULL!	15	4	1	0	0	1	1	0	0	0	0	0	0	1	0	0	1	#NULL!	0	0	1	0	0
33	24/01/2008	15	11	13	2	3	1	15	1	3	#NULL!	0	0	0	0	0	0	0	1	0	0	0	0	#NULL!	1	#NULL!	15	2	1	0	0	0	0	0	0	0	0	0	0	0	1	0	0	#NULL!	0	0	0	0	0
67	29/02/2008	15	11	13	2	2	1	15	1	3	#NULL!	0	0	0	0	0	0	0	1	1	0	0	0	#NULL!	1	#NULL!	15	1	2	0	0	0	0	0	0	0	0	0	0	0	0	0	0	#NULL!	0	0	0	0	0
230	06/03/2008	15	11	13	1	5	1	15	1	3	#NULL!	1	1	0	0	0	0	0	1	0	1	0	0	#NULL!	1	#NULL!	15	2	1	1	0	1	0	0	0	0	0	0	0	1	1	0	0	#NULL!	1	0	0	0	0
214	29/04/2008	15	11	13	1	5	1	21	1	1	#NULL!	1	0	1	0	0	0	0	0	0	0	0	0	#NULL!	1	#NULL!	4	2	2	0	0	0	0	0	0	0	0	0	0	0	0	0	0	#NULL!	0	0	0	0	0
19	06/05/2008	15	11	13	2	6	2	12	1	3	#NULL!	0	0	0	1	0	0	0	0	0	0	0	0	#NULL!	1	#NULL!	12	1	1	0	0	0	0	0	0	0	0	0	0	0	0	0	1	#NULL!	0	0	0	0	0
41	01/07/2006	17	13	15	1	5	1	15	1	2	#NULL!	1	0	0	0	0	0	1	1	1	0	0	0	#NULL!	1	#NULL!	15	1	1	0	0	1	1	0	0	0	0	1	1	0	1	0	0	#NULL!	0	0	0	0	0
53	11/10/2006	17	13	15	1	5	1	2	1	2	#NULL!	1	0	0	0	0	0	0	0	0	0	0	0	#NULL!	1	#NULL!	2	2	1	0	0	0	0	0	0	0	0	0	0	1	0	0	0	#NULL!	0	0	0	0	0
[truncated: 105 more columns]
